# Supplementary material for: Heterogeneous DNA methylation and gene expression patterns underly metabolic plasticity in canine astrocytoma-derived stem-like cells
Source: Front Oncol. 2026 Jan 20;15:1690414. doi: 10.3389/fonc.2025.1690414 (PMC12864104; doi:10.3389/fonc.2025.1690414)
Supplement: Supplementary file 1 [file DataSheet1.zip]

Archive with 24 entries (24 files):
- Supplemental Figure 1.tiff
- __MACOSX/._Supplemental Figure 1.tiff
- Supplemental Figure 2.tiff
- __MACOSX/._Supplemental Figure 2.tiff
- Supplemental Figure 3.tiff
- __MACOSX/._Supplemental Figure 3.tiff
- Supplemental Table 1.tiff
- __MACOSX/._Supplemental Table 1.tiff
- Supplemental Table 2.tiff
- __MACOSX/._Supplemental Table 2.tiff
- Supplemental Table 3.tiff
- __MACOSX/._Supplemental Table 3.tiff
- Supplemental Table 4.tiff
- __MACOSX/._Supplemental Table 4.tiff
- Supplemental Table 5.tiff
- __MACOSX/._Supplemental Table 5.tiff
- Supplemental Table 6.tiff
- __MACOSX/._Supplemental Table 6.tiff
- Supplemental Table 7.tiff
- __MACOSX/._Supplemental Table 7.tiff
- Supplemental Table 8.tiff
- __MACOSX/._Supplemental Table 8.tiff
- Supplemental Table 9.tiff
- __MACOSX/._Supplemental Table 9.tiff
